# Supplementary material for: Decarbonizing the cementitious materials cycle: A whole‐systems review of measures to decarbonize the cement supply chain in the UK and European contexts
Source: J Ind Ecol. 2021 Feb 3;25(2):359–76. doi: 10.1111/jiec.13105 (PMC13079544; doi:10.1111/jiec.13105)
Supplement: Supplementary file 1 — Supporting Information S1: This supporting information S1 provides the emission and decarbonization calculations and the data used to create Figure 1 in the main text. [file 44498_2021_2502009_MOESM1_ESM.xlsx]

## Sheet: Cover Sheet
2020 Journal of Industrial Ecology – www.wileyonlinelibrary.com/journal/jie
SUPPORTING INFORMATION FOR:
Pamenter, S. and R.J. Myers. 2020.Decarbonising the cementitious materials cycle: a whole-system review of measures to decarbonise the cement supply chain in the UK and European contexts. Journal of Industrial Ecology.
This supporting information S1 provides the emission and decarbonisation calculations and the data used to create Figure 1 in the main text.

## Sheet: Emissions calculations
		Positive emissions																						Negative Emissions
		A. Extraction-production analysis				B. Extraction-manufacturing analysis				C. Extraction-EOL analysis				Extraction-EOL european average analysis										Recarbonation analysis
	Reference	Teh et al. (2017), p. 315, Fig 2, h-LCA				Teh et al. (2017), p. 315, Fig 5, 100% OPC 50MPa				De Schepper et al. (2014), p. 6024, Fig. 5, T0.5 (57.8 MPa) and T0.45 (69.3 MPa)														Pade et al. (2007), p. 1353-1354, Figs. 3, 4, 5 & 6	Recarbonation by end of... (% volume of concrete)
	Cement/concrete class	OPC (CEM I, 95% clinker, 5% gypsum))				OPC 50 MPa concrete				CEM I concrete				Average european concrete										Recarbonation in nordic countries	Use	End-of-life	EOL treatment
	PC clinker content of cement (mass%)	0.95				0.95				0.95				0.75	GCCA (2017)									Denmark	0.37	0.86	Crushing and recycling (90%)
	PC content of concrete (kg/m3)	NA				380				340				289	ERMCO (2019)									Norway	0.28	0.58
																								Iceland	0.31	0.37	Landfill
																								Sweden	0.33	0.59
		Extraction to production	kg CO2-eq./kg cement	% extraction-production emissions from sub-process		Extraction to manufacturing	kgCO2-eq./m3 of concrete	% extraction-manufacturing emissions from sub-process		Cradle-to-cradle	kgCO2-eq./m3 of concrete	% extraction-end-of-life emissions from sub-process		Cradle-to-cradle	kgCO2-eq./m3 of concrete	% total cementitious material cycle emissions from sub-process								Recarbonation factor	0.75	100% recarbonation results in 75% of the calcination emissions released upon cement production being reabsorbed (Pade and Guimaraes, 2007).
	Sub-process breakdown	OPC and clinker production	1.08	0.84		Cement	400	0.784314		Concrete production	510	0.9		Concrete production	350.166	0.860713								% recarbonation
		Electricity generation	0.11	0.08		Concrete	30	0.0588235		Cement	400	0.705882		Cement	240.166	0.590331								Use	0.3225
		Coal mining	0.3	0.02		Electricity	20	0.0392157		Concrete	30	0.0529412		Concrete	30	0.0737404								Landfill	0.06
		Road transport	0.1	0.01		Gravel and sand (Aggregates)	15	0.0294118		Electricity	20	0.0352941		Electricity	20	0.0491602								Crushing and recycling (90%)	0.49
		Limestone Produciton	0.1	0.01		Road Transport	10	0.0196078		Gravel and sand (Aggregates)	15	0.0264706		Gravel and sand	15	0.0368702
		Other (petroleum and product manufacturing, pebbles, broken or crushed stone, professional, scientific and technical services, gravel, others)	0.5	0.04		Other	35	0.0686275		Road Transport	10	0.0176471		Road Transport	10	0.0245801
										Other	35	0.0617647		Other	35	0.0860304
										End-of-life	56.6667	0.1		End-of-life	56.6667	0.139287
		Extraction to production	kg CO2-eq./kg cement	%		Extraction to manufacturing	kgCO2-eq./m3 of concrete			Extraction to EOL	kgCO2-eq./m3 of concrete			Extraction to EOL: These data are shown in Figure 1 of the main text				Distribution of production emissions: These data are shown in Figure 1 of the main text						% Cement cycle emissions reabsorbed: These data are shown in Figure 1 of the main text
	Main-process breakdown	Extraction	0.411	0.038		Extraction	30.2	0.0592157		Extraction	30.2	0.0532941		Extraction	24.1263	0.0593028		Sub process	Process	Fuel Combustion	Indirect			Use	-0.0686803
		Production	1.779	0.962		Production	384.8	0.75451		Production	384.8	0.679059		Production	181.208	0.567899		% cement production	0.5	0.4	0.1			End-of-life lower bound	-0.0127777
		Manufacturing	NA	NA		Manufacturing	95	0.186275		Manufacturing	95	0.167647		Manufacturing	95	0.233511		% cement cycle (production stage only)	0.283949	0.22716	0.0567899			End-of-life upper bound	-0.104351
		Use	NA	NA		Use	NA	NA		Use	0	0		Use	0	0
		End-of-life (EOL)	NA	NA		End-of-life	NA	NA		End-of-life	56.6667	0.1		End-of-life	56.6667	0.139287
						Cement content calculation				Cement content calculation
						Minimum cement content (CEM I) of a 50 MPa concrete (i.e. strength class C50, derived from BS EN 1992-1-1:2004)	~380	kg/m3		Table 1 of De Schepper et al. (2014) indicates the cement analysed had CEM I contents of:	320-340	kg/m3

## Sheet: Decarbonisation calculations
Decarbonisation calculations: Data marked 'Yes' in Column B are shown in Figure 1 of the main text
																						Cementitious material cycle emissions
						Cited decarbonisation potential			Boundaries				Reference	Reference details					Assumptions			Affected positive emissions without measure applied		Affected positive emissions with measure applied	Overall change in cementitious material cycle emissions (%)
	Used in Figure 1?	Decarbonisation type	Decarbonisation measure	Sub-measure	Scenario/pathway name, or, upper/lower bound (if no scenario)	Cited value	Unit	Reduction/relative/target?	Cycle	Geographical	Temporal - from	Temporal - to	Main author	Other authors	Journal	Volume(issue)	Page	Year	Application rate	Indirect emissions?	Comments	Cementitious material cycle stages	% total cementitious material cycle emissions	% total cementitious material cycle emissions		Does the measure reduce the emissions captured via recarbonation?
	Yes	Energy efficiency	Kiln efficiency	Thermal energy intensity of clinker'	2050 scenario - 2DS	0.1	GJ/t clinker	Reduction	Production - pyroprocessing, combustion emissions only	Global	2014	2050	IEA	CSI	NA	NA	20	2018	NA	-	-	Production - combustion emissions only	0.22716	0.204444	-0.022716	No
	No	Energy efficiency	Kiln efficiency	Including oxygen enrichment	2050 pathway - max tech no carbon capture	0.0235	tonnes CO2 from "cement sector"	Reduction	Extraction and production	UK	2012	2050	DECC	WSP and Parsons Brinckerhoff, and DNV GL consultancies	NA	NA	57	2015	75-100%	NA	Estimated from the 'Max Tech no carbon capture scenario results' which gave the largest estimated emissions savings for kiln efficiency and oxygen enrichment technology, a form of energy efficiency measure. No direct value for these, and other lesser measure were given. Estimates were determined by deducing the remaining % emissions savings not attributed to other measures, and dividing them equa…	Extraction and production emissions	0.627202	0.612462	-0.0147392	No
	Yes	Energy efficiency	Electrical efficiency	Electrical efficiency improvements and electricity from waste heat	2050 pathway- max tech with carbon capture	0.0148	tonnes CO2 from "cement sector"	Reduction	Extraction and production	UK	2012	2050	DECC	WSP and Parsons Brinckerhoff, and DNV GL consultancies	NA	NA	60	2015	25-100%	-	Estimated from the 'Max Tech with carbon capture scenario results' which gave the largest estimated emissions savings for electrical efficiency improvements and electricity from waste heat. No direct value for these, and other lesser measure were given. Estimates were determined by deducing the remaining % emissions savings not attributed to other measures, and dividing them equally between the r…	Extraction and production emissions	0.627202	0.617919	-0.00928258	No
	No	Energy efficiency	Waste heat	Use of low grade 'waste heat' in other domestic/ non-domestic services outwith the cement cycle	?	?	?	?	?	?	?	?	?	?	?	?	?	?	?	?	?	NA	?	?	?	No
	Yes	Energy efficiency	Exploitation of thermal mass	Enhanced energy efficiency and energy storage properties of buildings by building with concrete, due to its thermal mass.	?	?	?	?	?	?	?	?	?	?	?	?	?	?	?	?	?	NA	?	?	?	No
	Yes	Emissions efficiency	Carbon Capture and Storage (CCS) (not including Carbon Capture and Use (CCU))	CCS	2050 pathway- max tech with carbon capture	0.332	tonnes CO2 from "cement sector"	Reduction	Extraction and production	UK	2012	2050	DECC	WSP and Parsons Brinckerhoff, and DNV GL consultancies	NA	NA	60	2015	0.5	-	-	Extraction and production emissions	0.627202	0.418971	-0.208231	No
	No	Emissions efficiency	Enhanced recarbonation	Optimised end-of-life processing, e.g., crushing following demolition.	?	?	?	?	?	?	?	?	?	?	?	?	?	?	?	?	?	NA	?	?	?	No
	No	Emissions efficiency	Secondary fuels	Fuel switching to secondary fuels.	?	?	?	?	?	?	?	?	?	?	?	?	?	?	?	?	?	Production - combustion and indirect emissions	?	?	?	No
	Yes	Emissions efficiency	Biomass	Fuel switching to biomass	2050 pathway- max tech no carbon capture	0.17	tonnes CO2 from "cement sector"	Reduction	Extraction and production	UK	2012	2050	DECC	WSP and Parsons Brinckerhoff, and DNV GL consultancies	NA	NA	57	2015	0.8	-	Assuming additional biomass is from virign sources, has net zero emissions and has unlimited availability	Extraction and production emissions	0.627202	0.520577	-0.106624	No
	Yes	Emissions efficiency	Electrification	Energy source switching to electricity e.g. using microwave/plasma heating, or hydrogen gas (from electrolysis) as fuel	Upper bound	1	tonnes CO2 from heating in pyroprocessing	Reduction	Production - Pyroprocessing, combustion emissions only	Europe	2020	NA	Author estimation	NA	NA	NA	NA	2020	1	Negligable indirect emissions	-	Production - combustion emissions only	0.22716	0	-0.22716	No
	Yes	Emissions efficiency	Grid decarbonisation	Grid electricity generation from 'net-zero' emissions, renewable sources	2050 scenario - current trends	0.085	tonnes CO2 from "cement sector"	Reduction	Extraction and production	UK	2012	2050	DECC	WSP and Parsons Brinckerhoff, and DNV GL consultancies	NA	NA	58, 64	2015	CO2 emissions from the electricity grid are assumed to be reduced to 100g CO2 per kWh by 2030 and 26g CO2 per kWh in 2050	-	-	Extraction and production emissions	0.627202	0.573889	-0.0533121	No
	Yes	Material efficiency	Alternative binders	Alternative cements and alternative raw materials	-	0.22	GWP (kg CO2eq)	Relative global warming potential compared to ordinary portland cement	Extraction and production	UK	2012	2050	Habert, Guillaume	Ouellet-Plamondon, Claudiane	RILEM Technical Letters	1	22	2016	Alternative binder replaces all unreinforced PC applications, 57% of PC use in 2015	-	Whilst no affect on positive emissions from manufacturing, use and EOL is assumed, the emissions saving is applied to negative emissions (CO2 captured during recarbonation) to account for the presence of less PC clinker in the concrete available for recarbonation.	Extraction and production emissions	0.627202	0.348348	-0.278854	Yes
	Yes	Material efficiency	Cementitious substitution	Substitution with LC3 system	-	0.5	cementitious substitution average	Target	Extraction and production	-	2020	NA	Karen Scrivener	John Vanderly and Ellis Gartner	Cement and Concrete Research	114	2-26	2018	Assume cementitious substitution average of PC can be increased from 25% (i.e. 75% PC clinker) to 50% (i.e. 50% PC clinker) e.g. via application of the LC3 system (50% substitution of limestone and calcined clay) across the board.	-	Whilst no affect on positive emissions from manufacturing, use and EOL is assumed, the emissions saving is applied to negative emissions (CO2 captured during recarbonation) to account for the presence of less PC clinker in the concrete available for recarbonation.	Extraction and production emissions	0.627202	0.418134	-0.209067	Yes
	No	Material efficiency	Cementitious substitution	-	2050 pathway - max tech no carbon capture	0.023	tonnes CO2 from "cement sector"	Reduction	Extraction and production	UK	2012	2050	DECC	WSP and Parsons Brinckerhoff, and DNV GL consultancies	NA	NA	57	2015	0.11	-	Whilst no affect on positive emissions from manufacturing, use and EOL is assumed, the emissions saving is applied to negative emissions (CO2 captured during recarbonation) to account for the presence of less PC clinker in the concrete available for recarbonation.	Extraction and production emissions	0.627202	0.612776	-0.0144256	Yes
	No	Material efficiency	Cementitious substitution	-	Lower bound	0.1	tonnes CO2 from cement production and extraction	Reduction	Extraction and production	UK	2014	NA	W. Shanks	C.F. Dunant , Michał P. Drewniok, R.C. Lupton, A. Serrenho, Julian M. Allwood	Resources, Conservation & Recycling	141	452	2019	-	-	Whilst no affect on positive emissions from manufacturing, use and EOL is assumed, the emissions saving is applied to negative emissions (CO2 captured during recarbonation) to account for the presence of less PC clinker in the concrete available for recarbonation.	Extraction and production emissions	0.627202	0.564481	-0.0627202	Yes
	No	Material efficiency	Cementitious substitution	-	Upper bound	0.27	tonnes CO2 from cement production and extraction	Reduction	Extraction and production	UK	2014	NA	W. Shanks	C.F. Dunant , Michał P. Drewniok, R.C. Lupton, A. Serrenho, Julian M. Allwood	Resources, Conservation & Recycling	141	452	2019	-	-	Whilst no affect on positive emissions from manufacturing, use and EOL is assumed, the emissions saving is applied to negative emissions (CO2 captured during recarbonation) to account for the presence of less PC clinker in the concrete available for recarbonation.	Extraction and production emissions	0.627202	0.457857	-0.169344	Yes
	No	Material efficiency	Cementitious substitution	-	2050 pathway	0.255435	tonnes cementitious material/year	Reduction	Extraction and production	Europe	2019	2050	Material Economics	NA	NA	NA	166	2019	-	Negligable indirect emissions	Whilst no affect on positive emissions from manufacturing, use and EOL is assumed, the emissions saving is applied to negative emissions (CO2 captured during recarbonation) to account for the presence of less PC clinker in the concrete available for recarbonation.	Extraction and production emissions	0.627202	0.466992	-0.160209	Yes
	Yes	Material efficiency	Alternative construction materials	Substituting concrete for timber	2050 pathway	0.05	tonnes concrete	Reduction	Extraction, production and manufacturing	Europe	2019	2050	Material Economics	NA	NA	NA	171	2019	-	-	lower bound in terms of substitution- end-of-life treatment easier for wood I imagine… and 5% substitution conservative estimate going by sources upper bound in terms of emissions savings - estimated savings ignore emmissions from timber manufacturing, potential losses in operational energy efficiency due to loss of thermal mass, and differences in EOL emissions.	Extraction and production emissions	0.860713	0.817677	-0.0430356	Yes
	Yes	Material efficiency	Reduce overdesign - cement in concrete	Reducing the binder content of concrete	-	0.1	tonnes CO2 from cement production and extraction	Reduction	Extraction and production	UK	2014	NA	W. Shanks	C.F. Dunant , Michał P. Drewniok, R.C. Lupton, A. Serrenho, Julian M. Allwood	Resources, Conservation & Recycling	141	452	2019	-	-	Whilst no affect on positive emissions from manufacturing, use and EOL is assumed, the emissions saving is applied to negative emissions (CO2 captured during recarbonation) to account for the presence of less PC clinker in the concrete available for recarbonation.	Extraction and production emissions	0.627202	0.564481	-0.0627202	Yes
	No	Material efficiency	Reduce overdesign - cement in concrete	Reducing overspecification of concrete	2050 pathway	0.11413	tonnes cementitious material/year	Reduction	Extraction and production	Europe	2019	2050	Material Economics	NA	NA	NA	166	2019	-	-	Whilst no affect on positive emissions from manufacturing, use and EOL is assumed, the emissions saving is applied to negative emissions (CO2 captured during recarbonation) to account for the presence of less PC clinker in the concrete available for recarbonation.	Extraction and production emissions	0.627202	0.555619	-0.0715828	Yes
	Yes	Material efficiency	Reduce overdesign - concrete in products	Optimising construction design	Lower bound	0.07	tonnes CO2 from cement production and extraction	Reduction	Extraction and production	UK	2014	NA	W. Shanks	C.F. Dunant , Michał P. Drewniok, R.C. Lupton, A. Serrenho, Julian M. Allwood	Resources, Conservation & Recycling	141	452	2019	-	-	Whilst no affect on positive emissions from manufacturing, use and EOL is assumed, the emissions saving is applied to negative emissions (CO2 captured during recarbonation) to account for the presence of less PC clinker in the concrete available for recarbonation.	Extraction and production emissions	0.627202	0.583297	-0.0439041	Yes
	Yes	Material efficiency	Reduce overdesign - concrete in products	Optimising construction design	Upper bound	0.2	tonnes CO2 from cement production and extraction	Reduction	Extraction and production	UK	2014	NA	W. Shanks	C.F. Dunant , Michał P. Drewniok, R.C. Lupton, A. Serrenho, Julian M. Allwood	Resources, Conservation & Recycling	141	452	2019	-	-	-	Extraction and production emissions	0.627202	0.501761	-0.12544	Yes
	No	Material efficiency	High performance materials	Carboncure binder	-	0.12	kg cement/ m3 concrete	Reduction	Extraction and production	-	-	-	Sean Monkman	Mark MacDonald	Journal of Cleaner Production	167	367	2017	55% - Only applicable to ready-mix applications ~ 55 % of cement use in the UK (Shanks et al.)	Assume negligable indirect emissions from increased SCMs and CO2 injection process - paper indicates CO2 injection process emissions are more than cancelled out by the CO2 'captured' by the concrete. However, how permanently this CO2 can be seen to be 'captured' is not explored.	-	Extraction and production emissions	0.627202	0.585806	-0.0413953	Yes
	Yes	Material efficiency	Improved engineering design	Increased precast manufacturing	-	0.03	tonnes CO2 from cement production and extraction	Reduction	Extraction and production	UK	2014	NA	W. Shanks	C.F. Dunant , Michał P. Drewniok, R.C. Lupton, A. Serrenho, Julian M. Allwood	Resources, Conservation & Recycling	141	452	2019	-	-	-	Extraction and production emissions	0.627202	0.608385	-0.018816	Yes
	Yes	Material efficiency	Improved engineering design	Post tensioning	-	0.026	tonnes CO2 from cement production and extraction	Reduction	Extraction and production	UK	2014	NA	W. Shanks	C.F. Dunant , Michał P. Drewniok, R.C. Lupton, A. Serrenho, Julian M. Allwood	Resources, Conservation & Recycling	141	452	2019	-	-	-	Extraction and production emissions	0.627202	0.610894	-0.0163072	Yes
	No	Material efficiency	Improved engineering desgin	Modularising	?	?	?	?	?	?	?	?	?	?	?	?	?	?	?	?	?		?	?	?	Yes
	Yes	Material efficiency	Reduce waste	Reducing rejected batches	Lower bound	0.03	kg concrete	Reduction	Extraction and production	NA	NA	NA	D Myers	NA	Personal communication	NA	NA	2020	55% - Only applicable to ready-mix applications ~ 55 % of cement use in the UK (Shanks et al.)	NA	Given the impact on manufacturing and EOL emissions from reducing reject batches using this technology is not clear, this estimate is based only on assumed reduction in extraction and cement production due to the reduced demand for cement and aggregates.	Extraction and production emissions	0.627202	0.616853	-0.0103488	Yes
	Yes	Material efficiency	Reduce waste	Reducing rejected batches	Higher bound	0.05	kg concrete	Reduction	Extraction and production	NA	NA	NA	D Myers	NA	Personal communication	NA	NA	2020	55% - Only applicable to ready-mix applications ~ 55 % of cement use in the UK (Shanks et al.)	NA	Given the impact on manufacturing and EOL emissions from reducing reject batches using this technology is not clear, this estimate is based only on assumed reduction in extraction and cement production due to the reduced demand for cement and aggregates.	Extraction and production emissions	0.627202	0.609954	-0.017248	Yes
	No	Material efficiency	Reduce waste	Reducing waste in construction	2050 pathway	0.0163043	tonnes cementitious material/year	Reduction	Extraction and production	Europe	2019	2050	Material Economics	NA	NA	NA	166	2019	-	-	-	Extraction and production emissions	0.627202	0.616975	-0.0102261	Yes
	No	Material efficiency	Reduce waste	Reducing waste in construction	-	0.008	tonnes CO2 from cement production and extraction	Reduction	Extraction and production	UK	2014	NA	W. Shanks	C.F. Dunant , Michał P. Drewniok, R.C. Lupton, A. Serrenho, Julian M. Allwood	Resources, Conservation & Recycling	141	451	2019	-	-	Given the impact on manufacturing and EOL emissions from reducing reject batches using this technology is unsure, this estimate is based only on assumed reduction in extraction and cement production due to the reduced demand for cement and aggregates.	Extraction and production emissions	0.627202	0.622184	-0.00501761	Yes
	No	Material efficiency	Maintain	Repair	?	?	?	?	?	?	?	?	?	?	?	?	?	?	?	?	?		?	?	?	Yes
	Yes	Material efficiency	Reuse	Reuse and reconstruction	2050 pathway	0.0380435	tonnes cementitious material/year	Reduction	Extraction, production, manufacture and EOL	Europe	2019	2050	Material Economics	NA	NA	NA	166	2019	-	-	-	All	1	0.961957	-0.0380435	Yes
	Yes	Material efficiency	Intensify use	Space Sharing	2050 pathway	0.0326087	tonnes cementitious material/year	Reduction	Extraction, production, manufacture and EOL	Europe	2019	2050	Material Economics	NA	NA	NA	166	2019	-	-	-	All	1	0.967391	-0.0326087	Yes
	No	Material efficiency	Recycle	Completely recyclable concrete	Upper bound	0.677419	kg CO2 eq compared to CEM I	Reduction	Extraction, production, manufacture and EOL	NA	-	-	Mieke De Schepper	Philip Van den Heede, Isabel Van Driessche and Nele De Belie	Materials	7 (8)	6025	2014	-	-	Assuming impact is scalable with clinker content and is applicable to the full cementitious material cycle Also assumes limitless Completely Recyclable Concrete as raw material. It is assumed CO2 released from recarbonated CaO would be classed as neutral emissions as recarbonation is counted	All	1	0.322581	-0.677419	Yes
	No	Material efficiency	Recycle	Completely recyclable concrete	Lower bound	-0.2	kg CO2 eq compared to CEM I	Reduction	Extraction, production, manufacture and EOL	NA	-	-	Mieke De Schepper	Philip Van den Heede, Isabel Van Driessche and Nele De Belie	Materials	7 (8)	6025	2014	-	-	Assuming impact is scalable with clinker content and is applicable to the full cementitious material cycle Also assumes limitless Completely Recyclable Concrete as raw material. It is assumed CO2 released from recarbonated CaO would be classed as neutral emissions as recarbonation is counted	All	1	1.2	0.2	Yes
	Yes	Material efficiency	Downcycle	Using 100% secondary downcycled concrete aggregate instead of primary aggregate	Lower bound	-0.0333333	kg CO2 eqv.	Reduction	Extraction, production, manufacture, use, and EOL	New York City	2018	NA	Ardavan Yazdanbakhsh	Lawrence C. Bank1 & Thomas Baez 1 & Iddo Wernick	The International Journal of Life Cycle Assessment	23 (6)	1163-1173	2018	1	NA	NA	All	1	1.03333	0.0333333	No
	Yes	Material efficiency	Downcycle	Using 100% secondary downcycled concrete aggregate instead of primary aggregate	Higher bound	0.00666667	kg CO2 eqv.	Reduction	Extraction, production, manufacture, use, and EOL	New York CIty	2018	NA	Ardavan Yazdanbakhsh	Lawrence C. Bank1 & Thomas Baez 1 & Iddo Wernick	The International Journal of Life Cycle Assessment	23 (6)	1163-1173	2018	1	NA	NA	All	1	0.993333	-0.00666667	No
	No	Material efficiency	Total	Including SCMs (calcined clay and limestone), reduce overdesign (cement in concrete), reduce overdesign (concrete in structures), reducing construction waste, precast and post tensioning.	-	0.513	tonnes co2 from cement production and extraction	Reduction	Extraction and production	UK	2014	NA	W. Shanks	C.F. Dunant , Michał P. Drewniok, R.C. Lupton, A. Serrenho, Julian M. Allwood	Resources, Conservation & Recycling	141	452	2019	NA	NA	NA	Extraction and production emissions	0.627202	0.305447	-0.321754	Yes
	No	Material efficiency	Total	Materials efficiency and circular business models, and materials recirculation and substitution	2050 pathway (Circular economy)- upper bound	0.605505	tonnes co2 from cement production and extraction	Reduction	Extraction and production	Europe	2015	2050	Material Economics	NA	NA	NA	181	2019	NA	NA	NA	Extraction and production emissions	0.627202	0.247428	-0.379773	Yes
	No	Material efficiency	Total	Materials efficiency and circular business models, and materials recirculation and substitution	2050 pathway (Carbon capture) - Lower bound	0.183486	tonnes co2 from cement production and extraction	Reduction	Extraction and production	Europe	2015	2050	Material Economics	NA	NA	NA	181	2019	NA	NA	NA	Extraction and production emissions	0.627202	0.512119	-0.115083	Yes
